# Supplementary material for: The Role of Sugar Transporter Genes during Early Infection by Root-Knot Nematodes
Source: Int J Mol Sci. 2018 Jan 19;19(1):302. doi: 10.3390/ijms19010302 (PMC5796247; doi:10.3390/ijms19010302)
Supplement: Supplementary file 1 [file ijms-19-00302-s001.zip]

Archive with 2 entries (2 files):
- Supplemental Table S1.xlsx
- Supplemental Table S2.docx
