# Supplementary material for: The Role of Sugar Transporter Genes during Early Infection by Root-Knot Nematodes
Source: Int J Mol Sci. 2018 Jan 19;19(1):302. doi: 10.3390/ijms19010302 (PMC5796247; doi:10.3390/ijms19010302)
Supplement: Supplementary file 1 [file ijms-19-00302-s001.zip › Supplemental Table S1.xlsx]

## Sheet: Sheet2
Supplemental Table S1 Accession number of protein sequences
SUTs
Plant species	Gene name	Protein sequences
Solanum lycopersicum	SlSUT1	CAA57726
	SlSUT2	AAG12987
	SlSUT3	AAG09270
Arabidopsis thaliana	AtSUT1	At1g71880
	AtSUT2	At1g22710
	AtSUT3	At2g02860
	AtSUT4	At1g09960
	AtSUT5	At1g71890
	AtSUT6	At5g43610
	AtSUT7	At1g66570
	AtSUT8	At2g14670
	AtSUT9	At5g06170
Solanum tuberosum	StSUT1	CAA48915
	StSUT4	AAG25923
Oryza sative	OsSUT1	Os03g07480
	OsSUT2	Os12g44380
	OsSUT3	Os10g26740
	OsSUT4	Os02g58080
	OsSUT5	Os02g36700
SWWETs
Plant species	Gene name	Protein sequences
Solanum lycopersicum	SlNEC1	XP_004247459
	SlSWEET1a	XP_004237722
	SlSWEET1b	XP_004237723
	SlSWEET1c	XP_004237724
	SlSWEET1d	XP_010320027
	SlSWEET1e	XP_004242009
	SlSWEET1f	XP_004242288
	SlSWEET2a	XP_004233011
	SlSWEET2b	XP_010324406
	SlSWEET3	XP_010317476
	SlSWEET5a	XP_019068234
	SlSWEET5b	XP_004241538
	SlSWEET6a	XP_004233701
	SlSWEET7a	XP_004245483
	SlSWEET7b	XP_004252656
	SlSWEET10a	XP_019068533
	SlSWEET10b	XP_004235333
	SlSWEET10c	XP_004235339
	SlSWEET11a	XP_004235326
	SlSWEET11b	XP_004235342
	SlSWEET11c	XP_004241452
	SlSWEET11d	XP_010322967
	SlSWEET12a	XP_004235334
	SlSWEET12b	XP_004235470
	SlSWEET12c	XP_004239304
	SlSWEET12d	XP_004242139
	SlSWEET14	XP_004235340
	SlSWEET16	XP_004230255
	SlSWEET17	XP_010315469
Arabidopsis thaliana	AtSWEET1	AT1G21460
	AtSWEET2	AT3G14770
	AtSWEET3	AT5G53190
	AtSWEET4	AT3G28007
	AtSWEET5	AT5G6285
	AtSWEET6	AT1G66770
	AtSWEET7	AT4G10850
	AtSWEET8	AT5G40260
	AtSWEET9	AT2G39060
	AtSWEET10	AT5G50790
	AtSWEET11	AT3G48740
	AtSWEET12	AT5G23660
	AtSWEET13	AT5G50800
	AtSWEET14	AT4G25010
	AtSWEET15	AT5G13170
	AtSWEET16	AT3G16690
	AtSWEET17	AT4G15920
TMTs
Plant species	Gene name	Protein sequences
Solanum lycopersicum	SlTMT1	Solyc03g032040
	SlTMT2	Solyc04g082700
	SlTMT3	Solyc02g082410
Arabidopsis thaliana	AtTMT1	At1g20840
	AtTMT2	At4g35300
	AtTMT3	At3g51490
Oryza sative	OsTMT1	Os10g39440
	OsTMT2	Os02g13560
	OsTMT3	Os03g03680
	OsTMT4	Os11g40540
	OsTMT5	Os02g58530
	OsTMT6	Os11g28610
VGTs
Plant species	Gene name	Protein sequences
Solanum lycopersicum	SlVGT1	Solyc03g078000
	SlVGT2	Solyc03g096950
Arabidopsis thaliana	AtVGT1	At3g03090
	AtVGT2	At5g17010
	AtVGT3	At5g59250
Oryza sative	OsVGT1	Os03g60820
	OsVGT2	Os10g42830
